# Supplementary material for: Non-invasive prenatal testing reveals copy number variations related to pregnancy complications
Source: Mol Cytogenet. 2019 Aug 30;12:38. doi: 10.1186/s13039-019-0451-3 (PMC6716937; doi:10.1186/s13039-019-0451-3)
Supplement: Supplementary file 1 — Table S2. Enrichment analysis of gene ontology for CNVs in gestational diabetes mellitus. Table S3. Enrichment analysis of gene ontology for CNVs in pregnancy-induced hypertension. Table S4. Enrichment analysis of gene ontology for CNVs in preterm prelabor rupture of membranes. (XLSX 66 kb) [file 13039_2019_451_MOESM1_ESM.xlsx]

## Sheet: Table S1
Table S1. Gene annotations on the CNV regions
Region	Ensembl Gene ID	HGNC symbol	Chromosome Name	Gene Start (bp)	Gene End (bp)
Chr1:26-29Mb	ENSG00000117643	MAN1C1	1	25943959	26112698
Chr1:26-29Mb	ENSG00000162430	SEPN1	1	26126667	26144713
Chr1:26-29Mb	ENSG00000117640	MTFR1L	1	26145131	26159432
Chr1:26-29Mb	ENSG00000127423	AUNIP	1	26158414	26185903
Chr1:26-29Mb	ENSG00000182749	PAQR7	1	26187701	26197744
Chr1:26-29Mb	ENSG00000117632	STMN1	1	26210672	26233482
Chr1:26-29Mb	ENSG00000158006	PAFAH2	1	26286258	26324648
Chr1:26-29Mb	ENSG00000158008	EXTL1	1	26346375	26362955
Chr1:26-29Mb	ENSG00000158014	SLC30A2	1	26363743	26372624
Chr1:26-29Mb	ENSG00000158022	TRIM63	1	26377795	26394927
Chr1:26-29Mb	ENSG00000175087	PDIK1L	1	26437664	26452034
Chr1:26-29Mb	ENSG00000197245	FAM110D	1	26485511	26489119
Chr1:26-29Mb	ENSG00000142684	ZNF593	1	26496362	26498551
Chr1:26-29Mb	ENSG00000142675	CNKSR1	1	26503894	26516377
Chr1:26-29Mb	ENSG00000188782	CATSPER4	1	26517052	26529459
Chr1:26-29Mb	ENSG00000130695	CEP85	1	26560691	26605299
Chr1:26-29Mb	ENSG00000142669	SH3BGRL3	1	26605667	26608007
Chr1:26-29Mb	ENSG00000158062	UBXN11	1	26607819	26644854
Chr1:26-29Mb	ENSG00000169442	CD52	1	26644448	26647014
Chr1:26-29Mb	ENSG00000176092	AIM1L	1	26648350	26680621
Chr1:26-29Mb	ENSG00000176083	ZNF683	1	26688125	26701013
Chr1:26-29Mb	ENSG00000131914	LIN28A	1	26737269	26756213
Chr1:26-29Mb	ENSG00000117682	DHDDS	1	26758773	26797785
Chr1:26-29Mb	ENSG00000198830	HMGN2	1	26798941	26802463
Chr1:26-29Mb	ENSG00000117676	RPS6KA1	1	26856252	26901521
Chr1:26-29Mb	ENSG00000117713	ARID1A	1	27022524	27108595
Chr1:26-29Mb	ENSG00000060642	PIGV	1	27113963	27124889
Chr1:26-29Mb	ENSG00000204160	ZDHHC18	1	27153201	27184093
Chr1:26-29Mb	ENSG00000175793	SFN	1	27189633	27190947
Chr1:26-29Mb	ENSG00000142751	GPN2	1	27202624	27216788
Chr1:26-29Mb	ENSG00000198746	GPATCH3	1	27216979	27226957
Chr1:26-29Mb	ENSG00000090273	NUDC	1	27226729	27273353
Chr1:26-29Mb	ENSG00000131910	NR0B2	1	27237980	27240457
Chr1:26-29Mb	ENSG00000175707	C1orf172	1	27276053	27286897
Chr1:26-29Mb	ENSG00000253368	TRNP1	1	27320198	27327389
Chr1:26-29Mb	ENSG00000158246	FAM46B	1	27331511	27339327
Chr1:26-29Mb	ENSG00000090020	SLC9A1	1	27425306	27493472
Chr1:26-29Mb	ENSG00000142784	WDTC1	1	27561007	27635110
Chr1:26-29Mb	ENSG00000186501	TMEM222	1	27648651	27662891
Chr1:26-29Mb	ENSG00000142765	SYTL1	1	27668513	27680421
Chr1:26-29Mb	ENSG00000142733	MAP3K6	1	27681675	27693383
Chr1:26-29Mb	ENSG00000142748	FCN3	1	27695603	27701315
Chr1:26-29Mb	ENSG00000174950	CD164L2	1	27705666	27709870
Chr1:26-29Mb	ENSG00000181773	GPR3	1	27719148	27722318
Chr1:26-29Mb	ENSG00000158195	WASF2	1	27730730	27816669
Chr1:26-29Mb	ENSG00000126705	AHDC1	1	27860546	27930942
Chr1:26-29Mb	ENSG00000000938	FGR	1	27938575	27961788
Chr1:26-29Mb	ENSG00000126709	IFI6	1	27992572	27998729
Chr1:26-29Mb	ENSG00000009780	FAM76A	1	28052490	28089633
Chr1:26-29Mb	ENSG00000117758	STX12	1	28099694	28150963
Chr1:26-29Mb	ENSG00000117751	PPP1R8	1	28157289	28178187
Chr1:26-29Mb	ENSG00000130775	THEMIS2	1	28199055	28213196
Chr1:26-29Mb	ENSG00000117748	RPA2	1	28218035	28241257
Chr1:26-29Mb	ENSG00000130768	SMPDL3B	1	28261504	28285668
Chr1:26-29Mb	ENSG00000158156	XKR8	1	28285973	28294607
Chr1:26-29Mb	ENSG00000158161	EYA3	1	28296855	28415207
Chr1:26-29Mb	ENSG00000169403	PTAFR	1	28473677	28520447
Chr1:26-29Mb	ENSG00000126698	DNAJC8	1	28525967	28559536
Chr1:26-29Mb	ENSG00000130770	ATPIF1	1	28562620	28573417
Chr1:26-29Mb	ENSG00000130766	SESN2	1	28586038	28609002
Chr1:26-29Mb	ENSG00000130772	MED18	1	28655513	28662476
Chr1:26-29Mb	ENSG00000204138	PHACTR4	1	28696114	28826881
Chr1:26-29Mb	ENSG00000180198	RCC1	1	28832455	28865812
Chr1:26-29Mb	ENSG00000180098	TRNAU1AP	1	28879597	28905051
Chr1:26-29Mb	ENSG00000120656	TAF12	1	28915835	28969597
Chr1:26-29Mb	ENSG00000188060	RAB42	1	28918712	28921955
Chr1:26-29Mb	ENSG00000162419	GMEB1	1	28995244	29045865
Chr8:1-16Mb	ENSG00000173281	PPP1R3B	8	8993765	9009084
Chr8:1-16Mb	ENSG00000173273	TNKS	8	9413424	9639856
Chr8:1-16Mb	ENSG00000175806	MSRA	8	9911778	10286401
Chr8:1-16Mb	ENSG00000184647	PRSS55	8	10383056	10411676
Chr8:1-16Mb	ENSG00000183638	RP1L1	8	10463859	10569697
Chr8:1-16Mb	ENSG00000171060	C8orf74	8	10530147	10558103
Chr8:1-16Mb	ENSG00000171056	SOX7	8	10581278	10697357
Chr8:1-16Mb	ENSG00000254093	PINX1	8	10622473	10697394
Chr8:1-16Mb	ENSG00000171044	XKR6	8	10753555	11058875
Chr8:1-16Mb	ENSG00000104643	MTMR9	8	11141925	11185646
Chr8:1-16Mb	ENSG00000177710	SLC35G5	8	11188397	11189717
Chr8:1-16Mb	ENSG00000184608	C8orf12	8	11225911	11296167
Chr8:1-16Mb	ENSG00000154319	FAM167A	8	11278972	11332224
Chr8:1-16Mb	ENSG00000136573	BLK	8	11351510	11422113
Chr8:1-16Mb	ENSG00000136574	GATA4	8	11534468	11617511
Chr8:1-16Mb	ENSG00000255394	C8orf49	8	11618896	11620309
Chr8:1-16Mb	ENSG00000154328	NEIL2	8	11627148	11644855
Chr8:1-16Mb	ENSG00000079459	FDFT1	8	11653082	11696818
Chr8:1-16Mb	ENSG00000164733	CTSB	8	11700033	11726957
Chr8:1-16Mb	ENSG00000205884	DEFB136	8	11831446	11832108
Chr8:1-16Mb	ENSG00000205883	DEFB135	8	11839830	11842099
Chr8:1-16Mb	ENSG00000205882	DEFB134	8	11850692	11853821
Chr8:1-16Mb	ENSG00000215343	ZNF705D	8	11961898	11973025
Chr8:1-16Mb	ENSG00000223443	USP17L2	8	11994677	11996586
Chr8:1-16Mb	ENSG00000186523	FAM86B1	8	12039605	12051642
Chr8:1-16Mb	ENSG00000232948	DEFB130	8	12168471	12175825
Chr8:1-16Mb	ENSG00000145002	FAM86B2	8	12282913	12293915
Chr8:1-16Mb	ENSG00000154359	LONRF1	8	12579403	12613582
Chr8:1-16Mb	ENSG00000250305	KIAA1456	8	12803151	12889012
Chr8:1-16Mb	ENSG00000164741	DLC1	8	12940870	13373167
Chr8:1-16Mb	ENSG00000164743	C8orf48	8	13424352	13425796
Chr8:1-16Mb	ENSG00000185053	SGCZ	8	13947373	15095848
Chr8:1-16Mb	ENSG00000104723	TUSC3	8	15274724	15624158
Chr8:1-16Mb	ENSG00000038945	MSR1	8	15965387	16424999
Chr8:1-16Mb	ENSG00000198010	DLGAP2	8	1449532	1656642
Chr8:1-16Mb	ENSG00000182372	CLN8	8	1703944	1734738
Chr8:1-16Mb	ENSG00000104728	ARHGEF10	8	1772142	1906807
Chr8:1-16Mb	ENSG00000176595	KBTBD11	8	1922044	1955102
Chr8:1-16Mb	ENSG00000036448	MYOM2	8	1993155	2113475
Chr8:1-16Mb	ENSG00000183117	CSMD1	8	2792875	4852494
Chr8:1-16Mb	ENSG00000147316	MCPH1	8	6264113	6501144
Chr8:1-16Mb	ENSG00000091879	ANGPT2	8	6357172	6420930
Chr8:1-16Mb	ENSG00000155189	AGPAT5	8	6565878	6617184
Chr8:1-16Mb	ENSG00000164825	DEFB1	8	6728097	6735544
Chr8:1-16Mb	ENSG00000164822	DEFA6	8	6782215	6783598
Chr8:1-16Mb	ENSG00000164821	DEFA4	8	6793344	6795860
Chr8:1-16Mb	ENSG00000206047	DEFA1	8	6835171	6837602
Chr8:1-16Mb	ENSG00000240247	DEFA1B	8	6854288	6875778
Chr8:1-16Mb	ENSG00000239839	DEFA3	8	6873391	6875823
Chr8:1-16Mb	ENSG00000164816	DEFA5	8	6912831	6914256
Chr8:1-16Mb	ENSG00000215372	ZNF705G	8	7213039	7243080
Chr8:1-16Mb	ENSG00000177257	DEFB4B	8	7272382	7274385
Chr8:1-16Mb	ENSG00000177243	DEFB103B	8	7286410	7287870
Chr8:1-16Mb	ENSG00000164871	SPAG11B	8	7300206	7321196
Chr8:1-16Mb	ENSG00000177023	DEFB104B	8	7327830	7332604
Chr8:1-16Mb	ENSG00000187082	DEFB106B	8	7340026	7343922
Chr8:1-16Mb	ENSG00000186599	DEFB105B	8	7345191	7347115
Chr8:1-16Mb	ENSG00000198129	DEFB107B	8	7353368	7366833
Chr8:1-16Mb	ENSG00000255251	PRR23D1	8	7397150	7399972
Chr8:1-16Mb	ENSG00000255378	PRR23D2	8	7636113	7638935
Chr8:1-16Mb	ENSG00000186572	DEFB107A	8	7669242	7673238
Chr8:1-16Mb	ENSG00000186562	DEFB105A	8	7679488	7681411
Chr8:1-16Mb	ENSG00000186579	DEFB106A	8	7682694	7686575
Chr8:1-16Mb	ENSG00000176782	DEFB104A	8	7693993	7698764
Chr8:1-16Mb	ENSG00000178287	SPAG11A	8	7705398	7726389
Chr8:1-16Mb	ENSG00000176797	DEFB103A	8	7738726	7740186
Chr8:1-16Mb	ENSG00000171711	DEFB4A	8	7752151	7754233
Chr8:1-16Mb	ENSG00000215356	ZNF705B	8	7783859	7812271
Chr8:1-16Mb	ENSG00000253958	CLDN23	8	8559448	8561616
Chr8:1-16Mb	ENSG00000147324	MFHAS1	8	8640864	8751155
Chr8:1-16Mb	ENSG00000104626	ERI1	8	8859657	8974256
ChrX:75-78Mb	ENSG00000186675	MAGEE2	X	75002823	75005079
ChrX:75-78Mb	ENSG00000102390	PBDC1	X	75392771	75398039
ChrX:75-78Mb	ENSG00000198934	MAGEE1	X	75648046	75651744
ChrX:75-78Mb	ENSG00000196468	FGF16	X	76709648	76712769
ChrX:75-78Mb	ENSG00000085224	ATRX	X	76760356	77041702
ChrX:75-78Mb	ENSG00000102158	MAGT1	X	77081861	77151090
ChrX:75-78Mb	ENSG00000131174	COX7B	X	77154935	77162870
ChrX:75-78Mb	ENSG00000165240	ATP7A	X	77166194	77305892
ChrX:75-78Mb	ENSG00000226784	PGAM4	X	77223458	77225135
ChrX:75-78Mb	ENSG00000102144	PGK1	X	77320685	77384793
ChrX:75-78Mb	ENSG00000187325	TAF9B	X	77385245	77395203
ChrX:75-78Mb	ENSG00000173198	CYSLTR1	X	77526961	77583048
ChrX:75-78Mb	ENSG00000179300	ZCCHC5	X	77911566	77914825
Chr3:1-2Mb	ENSG00000134115	CNTN6	3	1134260	1445901
Chr3:149-151Mb	ENSG00000163762	TM4SF18	3	149036285	149052201
Chr3:149-151Mb	ENSG00000169908	TM4SF1	3	149086809	149095652
Chr3:149-151Mb	ENSG00000169903	TM4SF4	3	149191761	149221068
Chr3:149-151Mb	ENSG00000018408	WWTR1	3	149235022	149454501
Chr3:149-151Mb	ENSG00000114744	COMMD2	3	149456257	149470286
Chr3:149-151Mb	ENSG00000206199	ANKUB1	3	149478892	149686172
Chr3:149-151Mb	ENSG00000082996	RNF13	3	149530495	149679926
Chr3:149-151Mb	ENSG00000070087	PFN2	3	149682691	149768575
Chr3:149-151Mb	ENSG00000196428	TSC22D2	3	150126122	150184218
Chr3:149-151Mb	ENSG00000120742	SERP1	3	150259781	150321015
Chr3:149-151Mb	ENSG00000144895	EIF2A	3	150264465	150302029
Chr3:149-151Mb	ENSG00000163645	FAM194A	3	150377672	150421758
Chr3:149-151Mb	ENSG00000181788	SIAH2	3	150458914	150481264
Chr3:149-151Mb	ENSG00000214237	FAM188B2	3	150588832	150612089
Chr3:149-151Mb	ENSG00000163646	CLRN1	3	150643950	150690786
Chr3:149-151Mb	ENSG00000144893	MED12L	3	150803484	151154860
Chr3:149-151Mb	ENSG00000174946	GPR171	3	150915619	150920988
Chr3:149-151Mb	ENSG00000174944	P2RY14	3	150929905	150996255
Chr11:82-91Mb	ENSG00000182103	FAM181B	11	82443053	82444906
Chr11:82-91Mb	ENSG00000137509	PRCP	11	82534544	82681626
Chr11:82-91Mb	ENSG00000165490	C11orf82	11	82611017	82669319
Chr11:82-91Mb	ENSG00000137502	RAB30	11	82684175	82782965
Chr11:82-91Mb	ENSG00000165494	PCF11	11	82868030	82898493
Chr11:82-91Mb	ENSG00000137494	ANKRD42	11	82904781	82971736
Chr11:82-91Mb	ENSG00000137500	CCDC90B	11	82970139	82997450
Chr11:82-91Mb	ENSG00000150672	DLG2	11	83166055	85338966
Chr11:82-91Mb	ENSG00000171204	TMEM126B	11	85339629	85347580
Chr11:82-91Mb	ENSG00000171202	TMEM126A	11	85359011	85367591
Chr11:82-91Mb	ENSG00000137504	CREBZF	11	85370752	85393951
Chr11:82-91Mb	ENSG00000179071	CCDC89	11	85394893	85397320
Chr11:82-91Mb	ENSG00000137501	SYTL2	11	85405267	85522184
Chr11:82-91Mb	ENSG00000150676	CCDC83	11	85566144	85631064
Chr11:82-91Mb	ENSG00000073921	PICALM	11	85668727	85780924
Chr11:82-91Mb	ENSG00000074266	EED	11	85955586	85989855
Chr11:82-91Mb	ENSG00000149196	C11orf73	11	86013253	86056969
Chr11:82-91Mb	ENSG00000149201	CCDC81	11	86085778	86134151
Chr11:82-91Mb	ENSG00000151376	ME3	11	86152150	86383678
Chr11:82-91Mb	ENSG00000150687	PRSS23	11	86502101	86663952
Chr11:82-91Mb	ENSG00000174804	FZD4	11	86656721	86666433
Chr11:82-91Mb	ENSG00000166575	TMEM135	11	86748886	87034800
Chr11:82-91Mb	ENSG00000123892	RAB38	11	87846410	87908635
Chr11:82-91Mb	ENSG00000109861	CTSC	11	88026760	88070955
Chr11:82-91Mb	ENSG00000168959	GRM5	11	88237744	88799113
Chr11:82-91Mb	ENSG00000077498	TYR	11	88910620	89028927
Chr11:82-91Mb	ENSG00000086991	NOX4	11	89057524	89322779
Chr11:82-91Mb	ENSG00000214414	TRIM77	11	89443467	89451040
Chr11:82-91Mb	ENSG00000168930	TRIM49	11	89530823	89541743
Chr11:82-91Mb	ENSG00000189253	TRIM64B	11	89602450	89609185
Chr11:82-91Mb	ENSG00000223417	TRIM49D1	11	89644279	89654935
Chr11:82-91Mb	ENSG00000204449	TRIM49C	11	89764274	89806558
Chr11:82-91Mb	ENSG00000077616	NAALAD2	11	89864683	89926062
Chr11:82-91Mb	ENSG00000110172	CHORDC1	11	89934328	89956532
Chr12:50-73Mb	ENSG00000110958	PTGES3	12	57057127	57082159
Chr12:50-73Mb	ENSG00000166225	FRS2	12	69864129	69973562
Chr12:50-73Mb	ENSG00000174099	MSRB3	12	65672423	65882024
Chr12:50-73Mb	ENSG00000135486	HNRNPA1	12	54673977	54680872
Chr12:50-73Mb	ENSG00000166226	CCT2	12	69979114	69995350
Chr12:50-73Mb	ENSG00000196531	NACA	12	57106212	57125412
Chr12:50-73Mb	ENSG00000181852	RNF41	12	56598285	56615717
Chr12:50-73Mb	ENSG00000149948	HMGA2	12	66217911	66360075
Chr12:50-73Mb	ENSG00000139579	NABP2	12	56615799	56623638
Chr12:50-73Mb	ENSG00000198056	PRIM1	12	57125380	57146157
Chr12:50-73Mb	ENSG00000139233	LLPH	12	66516842	66524548
Chr12:50-73Mb	ENSG00000155957	TMBIM4	12	66517709	66563852
Chr12:50-73Mb	ENSG00000185664	PMEL	12	56347889	56367101
Chr12:50-73Mb	ENSG00000139540	SLC39A5	12	56623833	56631630
Chr12:50-73Mb	ENSG00000198812	LRRC10	12	70002351	70004942
Chr12:50-73Mb	ENSG00000025423	HSD17B6	12	57145945	57181574
Chr12:50-73Mb	ENSG00000127325	BEST3	12	70037140	70093256
Chr12:50-73Mb	ENSG00000139645	ANKRD52	12	56631591	56652175
Chr12:50-73Mb	ENSG00000090376	IRAK3	12	66582659	66648402
Chr12:50-73Mb	ENSG00000170426	SDR9C7	12	57316938	57328189
Chr12:50-73Mb	ENSG00000139547	RDH16	12	57345219	57353158
Chr12:50-73Mb	ENSG00000110844	PRPF40B	12	49962001	50038449
Chr12:50-73Mb	ENSG00000166856	GPR182	12	57388230	57390468
Chr12:50-73Mb	ENSG00000127311	HELB	12	66696325	66737423
Chr12:50-73Mb	ENSG00000166860	ZBTB39	12	57392618	57400230
Chr12:50-73Mb	ENSG00000127328	RAB3IP	12	70132461	70216984
Chr12:50-73Mb	ENSG00000166863	TAC3	12	57403784	57422667
Chr12:50-73Mb	ENSG00000135469	COQ10A	12	56660642	56664750
Chr12:50-73Mb	ENSG00000123374	CDK2	12	56360553	56366568
Chr12:50-73Mb	ENSG00000155974	GRIP1	12	66741211	67197966
Chr12:50-73Mb	ENSG00000166866	MYO1A	12	57422301	57444982
Chr12:50-73Mb	ENSG00000111540	RAB5B	12	56367697	56388490
Chr12:50-73Mb	ENSG00000062485	CS	12	56665483	56694176
Chr12:50-73Mb	ENSG00000161791	FMNL3	12	50031724	50101948
Chr12:50-73Mb	ENSG00000123405	NFE2	12	54685895	54694905
Chr12:50-73Mb	ENSG00000111481	COPZ1	12	54694986	54745633
Chr12:50-73Mb	ENSG00000166268	MYRFL	12	70219084	70352877
Chr12:50-73Mb	ENSG00000139531	SUOX	12	56390964	56400425
Chr12:50-73Mb	ENSG00000166881	TMEM194A	12	57449426	57481846
Chr12:50-73Mb	ENSG00000111530	CAND1	12	67663061	67713731
Chr12:50-73Mb	ENSG00000123411	IKZF4	12	56401443	56432219
Chr12:50-73Mb	ENSG00000139572	GPR84	12	54756229	54758271
Chr12:50-73Mb	ENSG00000161642	ZNF385A	12	54762917	54785082
Chr12:50-73Mb	ENSG00000111596	CNOT2	12	70636774	70748773
Chr12:50-73Mb	ENSG00000166886	NAB2	12	57482677	57489259
Chr12:50-73Mb	ENSG00000139644	TMBIM6	12	50101508	50158717
Chr12:50-73Mb	ENSG00000257727	CNPY2	12	56703626	56710120
Chr12:50-73Mb	ENSG00000197728	RPS26	12	56435637	56438116
Chr12:50-73Mb	ENSG00000161638	ITGA5	12	54789045	54813244
Chr12:50-73Mb	ENSG00000127334	DYRK2	12	68042118	68059186
Chr12:50-73Mb	ENSG00000065361	ERBB3	12	56473641	56497289
Chr12:50-73Mb	ENSG00000166888	STAT6	12	57489191	57525922
Chr12:50-73Mb	ENSG00000111537	IFNG	12	68548548	68553527
Chr12:50-73Mb	ENSG00000135473	PAN2	12	56710007	56727837
Chr12:50-73Mb	ENSG00000170627	GTSF1	12	54849734	54867386
Chr12:50-73Mb	ENSG00000111536	IL26	12	68595131	68619601
Chr12:50-73Mb	ENSG00000123338	NCKAP1L	12	54891495	54937726
Chr12:50-73Mb	ENSG00000127318	IL22	12	68642022	68647387
Chr12:50-73Mb	ENSG00000167566	NCKAP5L	12	50184929	50222533
Chr12:50-73Mb	ENSG00000111554	MDM1	12	68666223	68726161
Chr12:50-73Mb	ENSG00000110944	IL23A	12	56732663	56734193
Chr12:50-73Mb	ENSG00000170581	STAT2	12	56735381	56753939
Chr12:50-73Mb	ENSG00000186666	BCDIN3D	12	50231573	50236912
Chr12:50-73Mb	ENSG00000135472	FAIM2	12	50260679	50298000
Chr12:50-73Mb	ENSG00000167580	AQP2	12	50344524	50352664
Chr12:50-73Mb	ENSG00000161798	AQP5	12	50355653	50359464
Chr12:50-73Mb	ENSG00000086159	AQP6	12	50360977	50370922
Chr12:50-73Mb	ENSG00000170515	PA2G4	12	56498103	56507691
Chr12:50-73Mb	ENSG00000161800	RACGAP1	12	50370706	50426919
Chr12:50-73Mb	ENSG00000123360	PDE1B	12	54943134	54973023
Chr12:50-73Mb	ENSG00000127314	RAP1B	12	69004619	69054372
Chr12:50-73Mb	ENSG00000175336	APOF	12	56754353	56756607
Chr12:50-73Mb	ENSG00000111602	TIMELESS	12	56810903	56843187
Chr12:50-73Mb	ENSG00000135643	KCNMB4	12	70760056	70828072
Chr12:50-73Mb	ENSG00000229117	RPL41	12	56510370	56511727
Chr12:50-73Mb	ENSG00000127329	PTPRB	12	70910630	71031220
Chr12:50-73Mb	ENSG00000135482	ZC3H10	12	56511943	56516278
Chr12:50-73Mb	ENSG00000135447	PPP1R1A	12	54969171	54982443
Chr12:50-73Mb	ENSG00000135413	LACRT	12	55024595	55028679
Chr12:50-73Mb	ENSG00000123384	LRP1	12	57522276	57607134
Chr12:50-73Mb	ENSG00000161634	DCD	12	55038375	55042277
Chr12:50-73Mb	ENSG00000139641	ESYT1	12	56512034	56538455
Chr12:50-73Mb	ENSG00000172551	MUCL1	12	55224303	55252177
Chr12:50-73Mb	ENSG00000135426	TESPA1	12	55341802	55378530
Chr12:50-73Mb	ENSG00000110881	ASIC1	12	50451331	50477394
Chr12:50-73Mb	ENSG00000135517	MIP	12	56843286	56862950
Chr12:50-73Mb	ENSG00000176422	SPRYD4	12	56862301	56864763
Chr12:50-73Mb	ENSG00000135423	GLS2	12	56864736	56882198
Chr12:50-73Mb	ENSG00000123307	NEUROD4	12	55413729	55423798
Chr12:50-73Mb	ENSG00000170605	OR9K2	12	55523465	55524586
Chr12:50-73Mb	ENSG00000179919	OR10A7	12	55614809	55615759
Chr12:50-73Mb	ENSG00000066117	SMARCD1	12	50478755	50494495
Chr12:50-73Mb	ENSG00000197706	OR6C74	12	55640982	55642086
Chr12:50-73Mb	ENSG00000188324	OR6C6	12	55688072	55689016
Chr12:50-73Mb	ENSG00000205330	OR6C1	12	55714346	55715408
Chr12:50-73Mb	ENSG00000205329	OR6C3	12	55725485	55726420
Chr12:50-73Mb	ENSG00000187857	OR6C75	12	55758895	55759833
Chr12:50-73Mb	ENSG00000205328	OR6C65	12	55794214	55795289
Chr12:50-73Mb	ENSG00000185821	OR6C76	12	55820038	55820976
Chr12:50-73Mb	ENSG00000179695	OR6C2	12	55845998	55846936
Chr12:50-73Mb	ENSG00000184954	OR6C70	12	55862984	55863922
Chr12:50-73Mb	ENSG00000205327	OR6C68	12	55886147	55887100
Chr12:50-73Mb	ENSG00000179626	OR6C4	12	55944983	55946028
Chr12:50-73Mb	ENSG00000179615	OR2AP1	12	55968199	55969128
Chr12:50-73Mb	ENSG00000175398	OR10P1	12	56030644	56031638
Chr12:50-73Mb	ENSG00000170439	METTL7B	12	56075330	56078395
Chr12:50-73Mb	ENSG00000076067	RBMS2	12	56915713	56984745
Chr12:50-73Mb	ENSG00000196465	MYL6B	12	56546040	56553431
Chr12:50-73Mb	ENSG00000153233	PTPRR	12	71031853	71314623
Chr12:50-73Mb	ENSG00000135424	ITGA7	12	56078352	56109827
Chr12:50-73Mb	ENSG00000111581	NUP107	12	69080514	69136785
Chr12:50-73Mb	ENSG00000167588	GPD1	12	50497602	50505102
Chr12:50-73Mb	ENSG00000182379	NXPH4	12	57610578	57620232
Chr12:50-73Mb	ENSG00000182199	SHMT2	12	57623110	57628718
Chr12:50-73Mb	ENSG00000076108	BAZ2A	12	56989380	57030600
Chr12:50-73Mb	ENSG00000092841	MYL6	12	56551945	56557280
Chr12:50-73Mb	ENSG00000178449	COX14	12	50505762	50514240
Chr12:50-73Mb	ENSG00000139624	CERS5	12	50523575	50561288
Chr12:50-73Mb	ENSG00000175782	SLC35E3	12	69139886	69187508
Chr12:50-73Mb	ENSG00000127324	TSPAN8	12	71518865	71835678
Chr12:50-73Mb	ENSG00000135679	MDM2	12	69201956	69239214
Chr12:50-73Mb	ENSG00000139292	LGR5	12	71833550	71980090
Chr12:50-73Mb	ENSG00000139613	SMARCC2	12	56556767	56583351
Chr12:50-73Mb	ENSG00000185633	NDUFA4L2	12	57628686	57634498
Chr12:50-73Mb	ENSG00000110955	ATP5B	12	57031959	57039798
Chr12:50-73Mb	ENSG00000050405	LIMA1	12	50569571	50677329
Chr12:50-73Mb	ENSG00000185482	STAC3	12	57637236	57644976
Chr12:50-73Mb	ENSG00000133858	ZFC3H1	12	72003252	72061505
Chr12:50-73Mb	ENSG00000179912	R3HDM2	12	57643392	57824788
Chr12:50-73Mb	ENSG00000185958	FAM186A	12	50720013	50790405
Chr12:50-73Mb	ENSG00000161813	LARP4	12	50786166	50873787
Chr12:50-73Mb	ENSG00000173451	THAP2	12	72056789	72074419
Chr12:50-73Mb	ENSG00000135678	CPM	12	69235977	69365350
Chr12:50-73Mb	ENSG00000135441	BLOC1S1	12	56109820	56113871
Chr12:50-73Mb	ENSG00000175189	INHBC	12	57828543	57844611
Chr12:50-73Mb	ENSG00000139269	INHBE	12	57846106	57853063
Chr12:50-73Mb	ENSG00000111087	GLI1	12	57853918	57866045
Chr12:50-73Mb	ENSG00000135437	RDH5	12	56114151	56118489
Chr12:50-73Mb	ENSG00000135404	CD63	12	56119107	56123491
Chr12:50-73Mb	ENSG00000111605	CPSF6	12	69633317	69668138
Chr12:50-73Mb	ENSG00000139291	TMEM19	12	72079867	72097836
Chr12:50-73Mb	ENSG00000066084	DIP2B	12	50898768	51142450
Chr12:50-73Mb	ENSG00000090382	LYZ	12	69742121	69748014
Chr12:50-73Mb	ENSG00000123329	ARHGAP9	12	57866038	57882597
Chr12:50-73Mb	ENSG00000080371	RAB21	12	72148654	72184699
Chr12:50-73Mb	ENSG00000127337	YEATS4	12	69753483	69784576
Chr12:50-73Mb	ENSG00000135414	GDF11	12	56137064	56150911
Chr12:50-73Mb	ENSG00000121749	TBC1D15	12	72233487	72320629
Chr12:50-73Mb	ENSG00000205323	SARNP	12	56146247	56211540
Chr12:50-73Mb	ENSG00000123353	ORMDL2	12	56211703	56215663
Chr12:50-73Mb	ENSG00000123268	ATF1	12	51157493	51214905
Chr12:50-73Mb	ENSG00000135392	DNAJC14	12	56214744	56224608
Chr12:50-73Mb	ENSG00000123342	MMP19	12	56229217	56236750
Chr12:50-73Mb	ENSG00000186452	TMPRSS12	12	51236703	51281667
Chr12:50-73Mb	ENSG00000185432	METTL7A	12	51317255	51326300
Chr12:50-73Mb	ENSG00000214511	HIGD1C	12	51347705	51364289
Chr12:50-73Mb	ENSG00000170473	WIBG	12	56295197	56326402
Chr12:50-73Mb	ENSG00000110911	SLC11A2	12	51373184	51422349
Chr12:50-73Mb	ENSG00000065357	DGKA	12	56321103	56347811
Chr12:50-73Mb	ENSG00000166986	MARS	12	57869228	57911352
Chr12:50-73Mb	ENSG00000139287	TPH2	12	72332626	72580398
Chr12:50-73Mb	ENSG00000072657	TRHDE	12	72481046	73059422
Chr12:50-73Mb	ENSG00000175197	DDIT3	12	57910371	57914300
Chr12:50-73Mb	ENSG00000166987	MBD6	12	57914493	57923931
Chr12:50-73Mb	ENSG00000050426	LETMD1	12	51441745	51454207
Chr12:50-73Mb	ENSG00000175203	DCTN2	12	57923885	57941114
Chr12:50-73Mb	ENSG00000110925	CSRNP2	12	51454990	51477447
Chr12:50-73Mb	ENSG00000135457	TFCP2	12	51487446	51566926
Chr12:50-73Mb	ENSG00000184271	POU6F1	12	51580719	51611477
Chr12:50-73Mb	ENSG00000183283	DAZAP2	12	51632076	51665146
Chr12:50-73Mb	ENSG00000155980	KIF5A	12	57943781	57980415
Chr12:50-73Mb	ENSG00000170545	SMAGP	12	51638342	51664674
Chr12:50-73Mb	ENSG00000166908	PIP4K2C	12	57984957	57997198
Chr12:50-73Mb	ENSG00000110934	BIN2	12	51674822	51718452
Chr12:50-73Mb	ENSG00000178498	DTX3	12	57998405	58003587
Chr12:50-73Mb	ENSG00000139610	CELA1	12	51722227	51740463
Chr12:50-73Mb	ENSG00000139629	GALNT6	12	51745031	51786651
Chr12:50-73Mb	ENSG00000240771	ARHGEF25	12	58003963	58013162
Chr12:50-73Mb	ENSG00000135502	SLC26A10	12	58013310	58019934
Chr12:50-73Mb	ENSG00000050438	SLC4A8	12	51785101	51902980
Chr12:50-73Mb	ENSG00000135454	B4GALNT1	12	58017193	58027138
Chr12:50-73Mb	ENSG00000135506	OS9	12	58087738	58115340
Chr12:50-73Mb	ENSG00000196876	SCN8A	12	51984050	52206648
Chr12:50-73Mb	ENSG00000135439	AGAP2	12	58118980	58135940
Chr12:50-73Mb	ENSG00000167612	ANKRD33	12	52281744	52285448
Chr12:50-73Mb	ENSG00000139567	ACVRL1	12	52300692	52317145
Chr12:50-73Mb	ENSG00000135503	ACVR1B	12	52345451	52390862
Chr12:50-73Mb	ENSG00000255737	AGAP2	AS1	12	58120054
Chr12:50-73Mb	ENSG00000135452	TSPAN31	12	58131796	58143994
Chr12:50-73Mb	ENSG00000161835	GRASP	12	52400724	52409673
Chr12:50-73Mb	ENSG00000123358	NR4A1	12	52416616	52453291
Chr12:50-73Mb	ENSG00000135446	CDK4	12	58141510	58149796
Chr12:50-73Mb	ENSG00000139266	MARCH9	12	58148881	58154190
Chr12:50-73Mb	ENSG00000123395	C12orf44	12	52463030	52471278
Chr12:50-73Mb	ENSG00000111012	CYP27B1	12	58156117	58162769
Chr12:50-73Mb	ENSG00000167767	KRT80	12	52562780	52585784
Chr12:50-73Mb	ENSG00000037897	METTL1	12	58162254	58166576
Chr12:50-73Mb	ENSG00000123427	METTL21B	12	58165275	58176324
Chr12:50-73Mb	ENSG00000123297	TSFM	12	58176372	58201854
Chr12:50-73Mb	ENSG00000135480	KRT7	12	52626304	52645970
Chr12:50-73Mb	ENSG00000135407	AVIL	12	58191159	58212487
Chr12:50-73Mb	ENSG00000170442	KRT86	12	52643084	52702947
Chr12:50-73Mb	ENSG00000205426	KRT81	12	52679697	52685318
Chr12:50-73Mb	ENSG00000170523	KRT83	12	52708085	52715182
Chr12:50-73Mb	ENSG00000175215	CTDSP2	12	58213710	58240522
Chr12:50-73Mb	ENSG00000135443	KRT85	12	52753790	52761265
Chr12:50-73Mb	ENSG00000166896	XRCC6BP1	12	58335324	58351052
Chr12:50-73Mb	ENSG00000161849	KRT84	12	52771596	52779436
Chr12:50-73Mb	ENSG00000139263	LRIG3	12	59265931	59314303
Chr12:50-73Mb	ENSG00000161850	KRT82	12	52787715	52800139
Chr12:50-73Mb	ENSG00000170454	KRT75	12	52817854	52828309
Chr12:50-73Mb	ENSG00000185479	KRT6B	12	52840435	52845910
Chr12:50-73Mb	ENSG00000170465	KRT6C	12	52862300	52867569
Chr12:50-73Mb	ENSG00000205420	KRT6A	12	52880958	52887041
Chr12:50-73Mb	ENSG00000186081	KRT5	12	52908359	52914471
Chr12:50-73Mb	ENSG00000118596	SLC16A7	12	59989848	60176395
Chr12:50-73Mb	ENSG00000139648	KRT71	12	52937693	52946931
Chr12:50-73Mb	ENSG00000170484	KRT74	12	52959566	52967609
Chr12:50-73Mb	ENSG00000170486	KRT72	12	52979373	52995322
Chr12:50-73Mb	ENSG00000198673	FAM19A2	12	62102040	62672931
Chr12:50-73Mb	ENSG00000186049	KRT73	12	53001354	53012343
Chr12:50-73Mb	ENSG00000172867	KRT2	12	53038342	53045948
Chr12:50-73Mb	ENSG00000167768	KRT1	12	53068520	53074191
Chr12:50-73Mb	ENSG00000189182	KRT77	12	53083410	53097247
Chr12:50-73Mb	ENSG00000185069	KRT76	12	53161939	53171129
Chr12:50-73Mb	ENSG00000135655	USP15	12	62654119	62811211
Chr12:50-73Mb	ENSG00000186442	KRT3	12	53183469	53189901
Chr12:50-73Mb	ENSG00000170477	KRT4	12	53200333	53208335
Chr12:50-73Mb	ENSG00000185640	KRT79	12	53215194	53228079
Chr12:50-73Mb	ENSG00000170423	KRT78	12	53231588	53242876
Chr12:50-73Mb	ENSG00000170421	KRT8	12	53290977	53343738
Chr12:50-73Mb	ENSG00000061987	MON2	12	62860597	62991363
Chr12:50-73Mb	ENSG00000111057	KRT18	12	53342655	53346685
Chr12:50-73Mb	ENSG00000221949	C12orf61	12	62995531	62997214
Chr12:50-73Mb	ENSG00000111110	PPM1H	12	63037762	63328817
Chr12:50-73Mb	ENSG00000063046	EIF4B	12	53399942	53435993
Chr12:50-73Mb	ENSG00000166148	AVPR1A	12	63539014	63544722
Chr12:50-73Mb	ENSG00000177990	DPY19L2	12	63952693	64062719
Chr12:50-73Mb	ENSG00000118600	TMEM5	12	64173583	64203338
Chr12:50-73Mb	ENSG00000196935	SRGAP1	12	64238073	64541613
Chr12:50-73Mb	ENSG00000111077	TENC1	12	53440753	53458156
Chr12:50-73Mb	ENSG00000174206	C12orf66	12	64580096	64616076
Chr12:50-73Mb	ENSG00000185306	C12orf56	12	64660217	64784972
Chr12:50-73Mb	ENSG00000184575	XPOT	12	64798130	64844907
Chr12:50-73Mb	ENSG00000183735	TBK1	12	64845660	64895888
Chr12:50-73Mb	ENSG00000167778	SPRYD3	12	53458388	53473204
Chr12:50-73Mb	ENSG00000167779	IGFBP6	12	53491220	53496129
Chr12:50-73Mb	ENSG00000167780	SOAT2	12	53497302	53518322
Chr12:50-73Mb	ENSG00000153179	RASSF3	12	65004293	65091347
Chr12:50-73Mb	ENSG00000139631	CSAD	12	53551447	53575135
Chr12:50-73Mb	ENSG00000135677	GNS	12	65107225	65153227
Chr12:50-73Mb	ENSG00000111490	TBC1D30	12	65174589	65274812
Chr12:50-73Mb	ENSG00000156076	WIF1	12	65444406	65515346
Chr12:50-73Mb	ENSG00000139651	ZNF740	12	53574484	53584596
Chr12:50-73Mb	ENSG00000139626	ITGB7	12	53585102	53601091
Chr12:50-73Mb	ENSG00000174106	LEMD3	12	65563351	65642107
Chr12:50-73Mb	ENSG00000172819	RARG	12	53604354	53626764
Chr12:50-73Mb	ENSG00000182544	MFSD5	12	53645035	53648189
Chr12:50-73Mb	ENSG00000135476	ESPL1	12	53662083	53687427
Chr12:50-73Mb	ENSG00000123349	PFDN5	12	53689075	53693234
Chr12:50-73Mb	ENSG00000139637	C12orf10	12	53693470	53700961
Chr12:50-73Mb	ENSG00000094914	AAAS	12	53701240	53718648
Chr12:50-73Mb	ENSG00000170374	SP7	12	53720362	53739099
Chr12:50-73Mb	ENSG00000185591	SP1	12	53773960	53810230
Chr12:50-73Mb	ENSG00000135409	AMHR2	12	53817639	53825318
Chr12:50-73Mb	ENSG00000205352	PRR13	12	53835389	53840429
Chr12:50-73Mb	ENSG00000197111	PCBP2	12	53835525	53874946
Chr12:50-73Mb	ENSG00000139625	MAP3K12	12	53874274	53893847
Chr12:50-73Mb	ENSG00000139546	TARBP2	12	53894705	53900215
Chr12:50-73Mb	ENSG00000139574	NPFF	12	53900474	53901422
Chr12:50-73Mb	ENSG00000170653	ATF7	12	53901640	54020199
Chr12:50-73Mb	ENSG00000135390	ATP5G2	12	54026510	54071192
Chr12:50-73Mb	ENSG00000012822	CALCOCO1	12	54104903	54121529
Chr12:50-73Mb	ENSG00000123364	HOXC13	12	54332535	54340328
Chr12:50-73Mb	ENSG00000123407	HOXC12	12	54348618	54352740
Chr12:50-73Mb	ENSG00000123388	HOXC11	12	54366910	54371427
Chr12:50-73Mb	ENSG00000180818	HOXC10	12	54378849	54384063
Chr12:50-73Mb	ENSG00000197757	HOXC6	12	54384408	54424607
Chr12:50-73Mb	ENSG00000180806	HOXC9	12	54388679	54397121
Chr12:50-73Mb	ENSG00000037965	HOXC8	12	54402832	54407570
Chr12:50-73Mb	ENSG00000198353	HOXC4	12	54410715	54449813
Chr12:50-73Mb	ENSG00000172789	HOXC5	12	54426637	54429142
Chr12:50-73Mb	ENSG00000123415	SMUG1	12	54558529	54582778
Chr12:50-73Mb	ENSG00000094916	CBX5	12	54624724	54673886
Chr5:138-150Mb	ENSG00000240764	PCDHGC5	5	140868808	140892546
Chr5:138-150Mb	ENSG00000131504	DIAPH1	5	140894583	140998622
Chr5:138-150Mb	ENSG00000171720	HDAC3	5	141000443	141016437
Chr5:138-150Mb	ENSG00000164620	RELL2	5	141016517	141020644
Chr5:138-150Mb	ENSG00000197948	FCHSD1	5	141018869	141030986
Chr5:138-150Mb	ENSG00000120318	ARAP3	5	141032968	141061788
Chr5:138-150Mb	ENSG00000156453	PCDH1	5	141232938	141258811
Chr5:138-150Mb	ENSG00000081791	KIAA0141	5	141303373	141321612
Chr5:138-150Mb	ENSG00000113555	PCDH12	5	141323150	141349304
Chr5:138-150Mb	ENSG00000013561	RNF14	5	141337893	141369856
Chr5:138-150Mb	ENSG00000113552	GNPDA1	5	141371314	141392606
Chr5:138-150Mb	ENSG00000131507	NDFIP1	5	141488070	141534005
Chr5:138-150Mb	ENSG00000187678	SPRY4	5	141689992	141706020
Chr5:138-150Mb	ENSG00000113578	FGF1	5	141971743	142077617
Chr5:138-150Mb	ENSG00000145819	ARHGAP26	5	142149949	142608576
Chr5:138-150Mb	ENSG00000113580	NR3C1	5	142657496	142815077
Chr5:138-150Mb	ENSG00000158497	HMHB1	5	143191726	143200284
Chr5:138-150Mb	ENSG00000145817	YIPF5	5	143537723	143550278
Chr5:138-150Mb	ENSG00000183775	KCTD16	5	143550396	143865249
Chr5:138-150Mb	ENSG00000186314	PRELID2	5	144851362	145214932
Chr5:138-150Mb	ENSG00000204928	GRXCR2	5	145239296	145252531
Chr5:138-150Mb	ENSG00000156463	SH3RF2	5	145316142	145461354
Chr5:138-150Mb	ENSG00000173261	PLAC8L1	5	145463949	145483932
Chr5:138-150Mb	ENSG00000133706	LARS	5	145492601	145562223
Chr5:138-150Mb	ENSG00000091009	RBM27	5	145583113	145718814
Chr5:138-150Mb	ENSG00000091010	POU4F3	5	145718587	145720083
Chr5:138-150Mb	ENSG00000113649	TCERG1	5	145826874	145891524
Chr5:138-150Mb	ENSG00000173250	GPR151	5	145892666	145895753
Chr5:138-150Mb	ENSG00000156475	PPP2R2B	5	145967936	146464347
Chr5:138-150Mb	ENSG00000169302	STK32A	5	146614526	146767415
Chr5:138-150Mb	ENSG00000113657	DPYSL3	5	146770374	146889619
Chr5:138-150Mb	ENSG00000176049	JAKMIP2	5	146967990	147162338
Chr5:138-150Mb	ENSG00000164266	SPINK1	5	147204131	147211349
Chr5:138-150Mb	ENSG00000164265	SCGB3A2	5	147250245	147261754
Chr5:138-150Mb	ENSG00000178776	C5orf46	5	147260289	147286101
Chr5:138-150Mb	ENSG00000133710	SPINK5	5	147405246	147516852
Chr5:138-150Mb	ENSG00000196800	SPINK14	5	147549296	147554961
Chr5:138-150Mb	ENSG00000178172	SPINK6	5	147582357	147594700
Chr5:138-150Mb	ENSG00000214510	SPINK13	5	147647743	147665817
Chr5:138-150Mb	ENSG00000145879	SPINK7	5	147691982	147695485
Chr5:138-150Mb	ENSG00000204909	SPINK9	5	147700766	147719412
Chr5:138-150Mb	ENSG00000145868	FBXO38	5	147763498	147822399
Chr5:138-150Mb	ENSG00000164270	HTR4	5	147830595	148056798
Chr5:138-150Mb	ENSG00000169252	ADRB2	5	148206156	148208196
Chr5:138-150Mb	ENSG00000169247	SH3TC2	5	148303202	148442726
Chr5:138-150Mb	ENSG00000173210	ABLIM3	5	148521046	148640105
Chr5:138-150Mb	ENSG00000157510	AFAP1L1	5	148651434	148721365
Chr5:138-150Mb	ENSG00000164284	GRPEL2	5	148724993	148734146
Chr5:138-150Mb	ENSG00000145882	PCYOX1L	5	148737570	148749216
Chr5:138-150Mb	ENSG00000127743	IL17B	5	148750887	148783765
Chr5:138-150Mb	ENSG00000113712	CSNK1A1	5	148871760	148931007
Chr5:138-150Mb	ENSG00000044115	CTNNA1	5	137946656	138270723
Chr5:138-150Mb	ENSG00000183111	ARHGEF37	5	148931510	149014531
Chr5:138-150Mb	ENSG00000155846	PPARGC1B	5	149109861	149234585
Chr5:138-150Mb	ENSG00000132915	PDE6A	5	149237519	149324356
Chr5:138-150Mb	ENSG00000146006	LRRTM2	5	138204612	138211057
Chr5:138-150Mb	ENSG00000120725	SIL1	5	138282409	138629246
Chr5:138-150Mb	ENSG00000155850	SLC26A2	5	149340300	149373018
Chr5:138-150Mb	ENSG00000015479	MATR3	5	138609441	138667360
Chr5:138-150Mb	ENSG00000164296	TIGD6	5	149372681	149380730
Chr5:138-150Mb	ENSG00000113716	HMGXB3	5	149379884	149432386
Chr5:138-150Mb	ENSG00000182578	CSF1R	5	149432854	149492935
Chr5:138-150Mb	ENSG00000113721	PDGFRB	5	149493400	149535435
Chr5:138-150Mb	ENSG00000113722	CDX1	5	149546358	149564120
Chr5:138-150Mb	ENSG00000011083	SLC6A7	5	149569520	149602351
Chr5:138-150Mb	ENSG00000070808	CAMK2A	5	149599054	149669854
Chr5:138-150Mb	ENSG00000183876	ARSI	5	149675906	149718870
Chr5:138-150Mb	ENSG00000070814	TCOF1	5	149737202	149779871
Chr5:138-150Mb	ENSG00000120727	PAIP2	5	138677276	138705406
Chr5:138-150Mb	ENSG00000170482	SLC23A1	5	138702885	138720242
Chr5:138-150Mb	ENSG00000170476	MZB1	5	138723169	138725770
Chr5:138-150Mb	ENSG00000019582	CD74	5	149781200	149792492
Chr5:138-150Mb	ENSG00000228672	PROB1	5	138727635	138730885
Chr5:138-150Mb	ENSG00000170469	SPATA24	5	138732252	138739777
Chr5:138-150Mb	ENSG00000170464	DNAJC18	5	138744279	138780180
Chr5:138-150Mb	ENSG00000164587	RPS14	5	149822753	149829319
Chr5:138-150Mb	ENSG00000070614	NDST1	5	149865381	149937773
Chr5:138-150Mb	ENSG00000171992	SYNPO	5	149980642	150038782
Chr5:138-150Mb	ENSG00000249751	ECSCR	5	138784245	138842328
Chr5:138-150Mb	ENSG00000184584	TMEM173	5	138855119	138862520
Chr5:138-150Mb	ENSG00000131508	UBE2D2	5	138906016	139008018
Chr5:138-150Mb	ENSG00000171604	CXXC5	5	139026884	139063467
Chr5:138-150Mb	ENSG00000146005	PSD2	5	139175406	139224051
Chr5:138-150Mb	ENSG00000158458	NRG2	5	139226364	139422884
Chr5:138-150Mb	ENSG00000185129	PURA	5	139487362	139496321
Chr5:138-150Mb	ENSG00000182700	IGIP	5	139505521	139508391
Chr5:138-150Mb	ENSG00000120306	CYSTM1	5	139554227	139661637
Chr5:138-150Mb	ENSG00000113068	PFDN1	5	139624624	139682706
Chr5:138-150Mb	ENSG00000113070	HBEGF	5	139712428	139726216
Chr5:138-150Mb	ENSG00000113073	SLC4A9	5	139739787	139754728
Chr5:138-150Mb	ENSG00000131503	ANKHD1	5	139781399	139929163
Chr5:138-150Mb	ENSG00000254996	ANKHD1-EIF4EBP3	5	139781493	139929154
Chr5:138-150Mb	ENSG00000213523	SRA1	5	139916925	139937895
Chr5:138-150Mb	ENSG00000243056	EIF4EBP3	5	139927251	139929163
Chr5:138-150Mb	ENSG00000113108	APBB3	5	139937853	139973337
Chr5:138-150Mb	ENSG00000176087	SLC35A4	5	139944041	139948688
Chr5:138-150Mb	ENSG00000170458	CD14	5	140011313	140013286
Chr5:138-150Mb	ENSG00000131495	NDUFA2	5	140018325	140027370
Chr5:138-150Mb	ENSG00000113119	TMCO6	5	140019012	140024993
Chr5:138-150Mb	ENSG00000113141	IK	5	140026643	140042064
Chr5:138-150Mb	ENSG00000120314	WDR55	5	140044261	140053709
Chr5:138-150Mb	ENSG00000256453	DND1	5	140050379	140053171
Chr5:138-150Mb	ENSG00000170445	HARS	5	140052758	140071609
Chr5:138-150Mb	ENSG00000112855	HARS2	5	140071011	140078889
Chr5:138-150Mb	ENSG00000146007	ZMAT2	5	140078265	140086248
Chr5:138-150Mb	ENSG00000204970	PCDHA1	5	140165876	140391929
Chr5:138-150Mb	ENSG00000204969	PCDHA2	5	140174444	140391929
Chr5:138-150Mb	ENSG00000255408	PCDHA3	5	140180783	140391929
Chr5:138-150Mb	ENSG00000204967	PCDHA4	5	140186659	140391929
Chr5:138-150Mb	ENSG00000204965	PCDHA5	5	140201222	140391929
Chr5:138-150Mb	ENSG00000081842	PCDHA6	5	140207563	140391929
Chr5:138-150Mb	ENSG00000204963	PCDHA7	5	140213969	140391929
Chr5:138-150Mb	ENSG00000204962	PCDHA8	5	140220907	140391929
Chr5:138-150Mb	ENSG00000204961	PCDHA9	5	140227048	140391929
Chr5:138-150Mb	ENSG00000250120	PCDHA10	5	140235595	140391929
Chr5:138-150Mb	ENSG00000249158	PCDHA11	5	140248689	140391929
Chr5:138-150Mb	ENSG00000251664	PCDHA12	5	140255058	140391929
Chr5:138-150Mb	ENSG00000239389	PCDHA13	5	140261793	140391929
Chr5:138-150Mb	ENSG00000248383	PCDHAC1	5	140306302	140391929
Chr5:138-150Mb	ENSG00000243232	PCDHAC2	5	140345820	140391936
Chr5:138-150Mb	ENSG00000171815	PCDHB1	5	140430979	140433512
Chr5:138-150Mb	ENSG00000112852	PCDHB2	5	140474227	140476962
Chr5:138-150Mb	ENSG00000113205	PCDHB3	5	140480234	140483406
Chr5:138-150Mb	ENSG00000081818	PCDHB4	5	140501581	140505201
Chr5:138-150Mb	ENSG00000113209	PCDHB5	5	140514800	140517703
Chr5:138-150Mb	ENSG00000113211	PCDHB6	5	140529683	140532868
Chr5:138-150Mb	ENSG00000113212	PCDHB7	5	140552243	140555957
Chr5:138-150Mb	ENSG00000120322	PCDHB8	5	140557371	140560081
Chr5:138-150Mb	ENSG00000196963	PCDHB16	5	140560980	140565793
Chr5:138-150Mb	ENSG00000120324	PCDHB10	5	140571942	140575215
Chr5:138-150Mb	ENSG00000197479	PCDHB11	5	140579183	140582618
Chr5:138-150Mb	ENSG00000120328	PCDHB12	5	140588269	140591696
Chr5:138-150Mb	ENSG00000187372	PCDHB13	5	140593509	140596993
Chr5:138-150Mb	ENSG00000120327	PCDHB14	5	140602931	140605858
Chr5:138-150Mb	ENSG00000113248	PCDHB15	5	140625147	140627799
Chr5:138-150Mb	ENSG00000120329	SLC25A2	5	140682196	140683612
Chr5:138-150Mb	ENSG00000178913	TAF7	5	140698057	140700330
Chr5:138-150Mb	ENSG00000204956	PCDHGA1	5	140710252	140892546
Chr5:138-150Mb	ENSG00000081853	PCDHGA2	5	140718539	140892546
Chr5:138-150Mb	ENSG00000254245	PCDHGA3	5	140723601	140892546
Chr5:138-150Mb	ENSG00000254221	PCDHGB1	5	140729828	140892546
Chr5:138-150Mb	ENSG00000262576	PCDHGA4	5	140734768	140892546
Chr5:138-150Mb	ENSG00000253910	PCDHGB2	5	140739703	140892546
Chr5:138-150Mb	ENSG00000253485	PCDHGA5	5	140743898	140892546
Chr5:138-150Mb	ENSG00000262209	PCDHGB3	5	140749831	140892546
Chr5:138-150Mb	ENSG00000253731	PCDHGA6	5	140753651	140892546
Chr5:138-150Mb	ENSG00000253537	PCDHGA7	5	140762467	140892546
Chr5:138-150Mb	ENSG00000253953	PCDHGB4	5	140767452	140892546
Chr5:138-150Mb	ENSG00000253767	PCDHGA8	5	140772381	140892546
Chr5:138-150Mb	ENSG00000261934	PCDHGA9	5	140782520	140892546
Chr5:138-150Mb	ENSG00000253305	PCDHGB6	5	140787770	140892546
Chr5:138-150Mb	ENSG00000253846	PCDHGA10	5	140792743	140892546
Chr5:138-150Mb	ENSG00000254122	PCDHGB7	5	140797427	140892546
Chr5:138-150Mb	ENSG00000253873	PCDHGA11	5	140800762	140891835
Chr5:138-150Mb	ENSG00000253159	PCDHGA12	5	140810185	140892546
Chr5:138-150Mb	ENSG00000240184	PCDHGC3	5	140855580	140892542
Chr5:138-150Mb	ENSG00000242419	PCDHGC4	5	140864741	140892546
Chr10:80-86Mb	ENSG00000108175	ZMIZ1	10	80828792	81076276
Chr10:80-86Mb	ENSG00000108179	PPIF	10	81107225	81115093
Chr10:80-86Mb	ENSG00000165424	ZCCHC24	10	81142081	81205383
Chr10:80-86Mb	ENSG00000253626	EIF5AL1	10	81272357	81276188
Chr10:80-86Mb	ENSG00000185303	SFTPA2	10	81315608	81320153
Chr10:80-86Mb	ENSG00000122852	SFTPA1	10	81370695	81375196
Chr10:80-86Mb	ENSG00000188199	NUTM2B	10	81462983	81474437
Chr10:80-86Mb	ENSG00000228570	NUTM2E	10	81601114	81610632
Chr10:80-86Mb	ENSG00000133661	SFTPD	10	81697496	81742370
Chr10:80-86Mb	ENSG00000133678	TMEM254	10	81838402	81852313
Chr10:80-86Mb	ENSG00000189129	PLAC9	10	81891438	81905115
Chr10:80-86Mb	ENSG00000122359	ANXA11	10	81910645	81965328
Chr10:80-86Mb	ENSG00000151224	MAT1A	10	82031576	82049440
Chr10:80-86Mb	ENSG00000170788	DYDC1	10	82095861	82116511
Chr10:80-86Mb	ENSG00000133665	DYDC2	10	82104501	82127829
Chr10:80-86Mb	ENSG00000122378	FAM213A	10	82167585	82192753
Chr10:80-86Mb	ENSG00000108219	TSPAN14	10	82213922	82292879
Chr10:80-86Mb	ENSG00000178217	SH2D4B	10	82297658	82406316
Chr10:80-86Mb	ENSG00000185737	NRG3	10	83635070	84746935
Chr10:80-86Mb	ENSG00000165678	GHITM	10	85899196	85913001
Chr10:80-86Mb	ENSG00000188373	C10orf99	10	85933494	85945050
Chr10:80-86Mb	ENSG00000148600	CDHR1	10	85954410	85979377
Chr10:80-86Mb	ENSG00000204033	LRIT2	10	85980254	85985345
Chr10:80-86Mb	ENSG00000148602	LRIT1	10	85991349	86001217
cht5:88-90Mb	ENSG00000081189	MEF2C	5	88013975	88199922
cht5:88-90Mb	ENSG00000153140	CETN3	5	89688078	89705603
cht5:88-90Mb	ENSG00000176055	MBLAC2	5	89754020	89770585
cht5:88-90Mb	ENSG00000113356	POLR3G	5	89767565	89810370
cht5:88-90Mb	ENSG00000176018	LYSMD3	5	89811428	89825401
cht5:88-90Mb	ENSG00000164199	GPR98	5	89825161	90460038
chr15:83-84Mb	ENSG00000259243	GOLGA6L19	15	83011379	83018198
chr15:83-84Mb	ENSG00000196648	GOLGA6L20	15	83098710	83108085
chr15:83-84Mb	ENSG00000182774	RPS17L	15	83205504	83209315
chr15:83-84Mb	ENSG00000214575	CPEB1	15	83211951	83317612
chr15:83-84Mb	ENSG00000103723	AP3B2	15	83328033	83378666
chr15:83-84Mb	ENSG00000186628	FSD2	15	83424114	83474822
chr15:83-84Mb	ENSG00000156232	WHAMM	15	83478380	83503611
chr15:83-84Mb	ENSG00000103942	HOMER2	15	83509838	83654661
chr15:83-84Mb	ENSG00000169612	FAM103A1	15	83654959	83659809
chr15:83-84Mb	ENSG00000169609	C15orf40	15	83657193	83680393
chr15:83-84Mb	ENSG00000064726	BTBD1	15	83685174	83736106
chr15:83-84Mb	ENSG00000136404	TM6SF1	15	83776159	83813606
chr15:83-84Mb	ENSG00000169594	BNC1	15	83924655	83953466

## Sheet: Table S2
Category	Term	Count	%	PValue	Genes	List Total	Pop Hits	Pop Total	Fold Enrichment	Bonferroni	Benjamini	FDR
GOTERM_BP_DIRECT	GO:0042742~defense response to bacterium	18	0.0987004	7.18036e-16	DEFB130, DEFB107B, DEFB107A, DEFB104B, DEFB106A, DEFB134, DEFB103A, DEFB135, DEFB136, DEFB103B, DEFB104A, DEFB105B, DEFB105A, DEFB4B, DEFB106B, DEFB4A, DEFA3, DEFB1	128	145	16792	16.2853	4.59632e-13	4.59632e-13	9.99201e-13
GOTERM_BP_DIRECT	GO:0045087~innate immune response	25	0.137084	1.44635e-14	DEFB104B, FGR, DEFB106A, BLK, DEFB104A, DEFB4B, DEFB106B, DEFB4A, DEFA1B, SMPDL3B, ZNF683, DEFB1, DEFB107B, DEFB107A, DEFB134, DEFB103A, DEFB135, DEFB103B, DEFB105B, DEFB105A, DEFA6, DEFA5, DEFA4, DEFA3, DEFA1	128	430	16792	7.62718	9.9587e-12	4.97935e-12	2.17271e-11
GOTERM_CC_DIRECT	GO:0005796~Golgi lumen	11	0.0603169	2.01797e-09	DEFA1B, DEFA6, DEFB103A, DEFA5, DEFB103B, DEFA4, DEFA3, DEFA1, DEFB4B, DEFB4A, DEFB1	134	96	18224	15.5833	3.32965e-07	3.32965e-07	2.44948e-06
GOTERM_BP_DIRECT	GO:0031640~killing of cells of other organism	6	0.0329001	4.33401e-08	DEFA1B, DEFA6, DEFA5, DEFA4, DEFA3, DEFA1	128	14	16792	56.2232	2.99042e-05	9.96817e-06	6.52336e-05
GOTERM_BP_DIRECT	GO:0019731~antibacterial humoral response	7	0.0383835	9.27168e-07	DEFA1B, DEFA6, DEFA5, DEFA4, DEFA3, DEFA1, DEFB1	128	44	16792	20.8707	0.000639542	0.000159924	0.00139552
GOTERM_BP_DIRECT	GO:0050832~defense response to fungus	6	0.0329001	1.61521e-06	DEFA1B, DEFA6, DEFA5, DEFA4, DEFA3, DEFA1	128	27	16792	29.1528	0.00111387	0.000222874	0.00243111
GOTERM_BP_DIRECT	GO:0050830~defense response to Gram-positive bacterium	8	0.0438669	3.62731e-06	DEFA1B, FGR, DEFA4, DEFA3, DEFA1, DEFB4B, DEFB4A, DEFB1	128	85	16792	12.3471	0.00249972	0.000417054	0.00545953
GOTERM_CC_DIRECT	GO:0005576~extracellular region	29	0.159017	1.18556e-05	DEFB104B, DEFB106A, FGF16, DEFB104A, DEFB4B, DEFB106B, DEFB4A, DEFA1B, FCN3, SPAG11B, SPAG11A, ANGPT2, DEFB1, DEFB130, DEFB107B, DEFB107A, DEFB134, DEFB103A, DEFB135, DEFB103B, DEFB136, DEFB105B, DEFB105A, DEFA6, DEFA5, DEFA4, DEFA3, DEFA1, CTSB	134	1610	18224	2.44969	0.00195428	0.000977618	0.0143898
GOTERM_MF_DIRECT	GO:0031731~CCR6 chemokine receptor binding	3	0.0164501	0.000245784	DEFB4B, DEFB4A, DEFB1	110	4	16881	115.098	0.0554332	0.0554332	0.315082
GOTERM_CC_DIRECT	GO:0035578~azurophil granule lumen	3	0.0164501	0.000314153	DEFA1B, DEFA3, DEFA1	134	4	18224	102	0.0505225	0.0171327	0.380663
GOTERM_BP_DIRECT	GO:0006935~chemotaxis	7	0.0383835	0.00032843	DEFA1B, CYSLTR1, DEFA1, DEFB4B, DEFB4A, DEFB1, PTAFR	128	122	16792	7.52715	0.202803	0.0318605	0.493199
GOTERM_BP_DIRECT	GO:0030520~intracellular estrogen receptor signaling pathway	4	0.0219334	0.000508632	DEFA1B, DEFA3, DEFA1, ARID1A	128	21	16792	24.9881	0.296048	0.0429319	0.762842
GOTERM_BP_DIRECT	GO:0002227~innate immune response in mucosa	4	0.0219334	0.000860385	DEFA1B, DEFA3, DEFA1, DEFB1	128	25	16792	20.99	0.447842	0.0638609	1.28722
GOTERM_BP_DIRECT	GO:0070198~protein localization to chromosome, telomeric region	3	0.0164501	0.00197332	ATRX, TNKS, PINX1	128	9	16792	43.7292	0.744092	0.127414	2.92933
GOTERM_BP_DIRECT	GO:0050829~defense response to Gram-negative bacterium	4	0.0219334	0.00832451	DEFA4, DEFB4B, DEFB4A, DEFB1	128	55	16792	9.54091	0.996874	0.408066	11.8228
GOTERM_BP_DIRECT	GO:0006952~defense response	4	0.0219334	0.0142389	CYSLTR1, SPAG11B, DEFB103A, SPAG11A	128	67	16792	7.83209	0.99995	0.561599	19.415
GOTERM_BP_DIRECT	GO:0006965~positive regulation of biosynthetic process of antibacterial peptides active against Gram-positive bacteria	2	0.0109667	0.0150695	DEFB103A, DEFB103B	128	2	16792	131.188	0.999972	0.553328	20.431
GOTERM_BP_DIRECT	GO:1904908~negative regulation of maintenance of mitotic sister chromatid cohesion, telomeric	2	0.0109667	0.0150695	ATRX, TNKS	128	2	16792	131.188	0.999972	0.553328	20.431
GOTERM_CC_DIRECT	GO:0009986~cell surface	10	0.0548336	0.0179684	DEFB104B, DEFB106A, DEFB134, DEFB135, DEFB104A, DEFB105B, DEFB105A, ATPIF1, DEFB106B, SLC9A1	134	542	18224	2.50923	0.9498	0.526657	19.7553
GOTERM_BP_DIRECT	GO:0007052~mitotic spindle organization	3	0.0164501	0.021501	TNKS, STMN1, RCC1	128	30	16792	13.1188	1	0.65742	27.9027
GOTERM_BP_DIRECT	GO:0030307~positive regulation of cell growth	4	0.0219334	0.0258298	RPS6KA1, TAF9B, SFN, SLC9A1	128	84	16792	6.24702	1	0.699944	32.5571
GOTERM_BP_DIRECT	GO:0006487~protein N-linked glycosylation	3	0.0164501	0.0350516	MAGT1, TUSC3, MAN1C1	128	39	16792	10.0913	1	0.785346	41.553
GOTERM_BP_DIRECT	GO:1904357~negative regulation of telomere maintenance via telomere lengthening	2	0.0109667	0.0372523	TNKS, PINX1	128	5	16792	52.475	1	0.785809	43.5275
GOTERM_MF_DIRECT	GO:0042393~histone binding	4	0.0219334	0.0445023	ATRX, WDTC1, TNKS, RCC1	110	122	16881	5.03159	0.999974	0.994911	44.2576
GOTERM_MF_DIRECT	GO:0005515~protein binding	67	0.367385	0.0452504	DLC1, HMGN2, MSR1, WASF2, AUNIP, AGPAT5, MFHAS1, C8ORF48, GATA4, LONRF1, ANGPT2, CEP85, ZNF593, NEIL2, ARID1A, NR0B2, ARHGEF10, EYA3, PDIK1L, FAM167A, TAF12, MAGEE1, DEFA6, MED18, CTSB, STMN1, MTFR1L, FGR, CYSLTR1, BLK, TAF9B, SOX7, DEFB4A, SFN, LIN28A, SESN2, RCC1, USP17L2, FAM46B, GPR3, RPA2, STX12, MYOM2, FCN3, TNKS, SLC30A2, MTMR9, DEFB1, NUDC, PINX1, C8ORF74, CNKSR1, WDTC1, UBXN11, DHDDS, DL…	110	8785	16881	1.17041	0.999978	0.972152	44.8153
GOTERM_BP_DIRECT	GO:0030900~forebrain development	3	0.0164501	0.0473221	ATRX, DLC1, ARID1A	128	46	16792	8.55571	1	0.844069	51.7935
GOTERM_MF_DIRECT	GO:0004579~dolichyl-diphosphooligosaccharide-protein glycotransferase activity	2	0.0109667	0.0566472	MAGT1, TUSC3	110	9	16881	34.103	0.999999	0.96603	52.6998
GOTERM_MF_DIRECT	GO:0008599~protein phosphatase type 1 regulator activity	2	0.0109667	0.0627417	PHACTR4, PPP1R8	110	10	16881	30.6927	1	0.950538	56.4763
GOTERM_BP_DIRECT	GO:0050764~regulation of phagocytosis	2	0.0109667	0.0660601	FGR, BLK	128	9	16792	29.1528	1	0.916419	64.2519
GOTERM_CC_DIRECT	GO:0005615~extracellular space	16	0.0877337	0.0665064	DEFB103A, FGF16, DEFB103B, DEFB4B, SFN, DEFB4A, DEFA1B, SMPDL3B, DEFA6, DEFA5, DEFA4, DEFA3, DEFA1, CTSB, DEFB1, ANGPT2	134	1347	18224	1.61544	0.999988	0.896801	56.6288
GOTERM_CC_DIRECT	GO:0000784~nuclear chromosome, telomeric region	4	0.0219334	0.0697625	ATRX, RPA2, TNKS, PINX1	134	130	18224	4.18462	0.999993	0.863123	58.4298
GOTERM_CC_DIRECT	GO:0008250~oligosaccharyltransferase complex	2	0.0109667	0.0706468	MAGT1, TUSC3	134	10	18224	27.2	0.999994	0.822182	58.907
GOTERM_BP_DIRECT	GO:0050790~regulation of catalytic activity	3	0.0164501	0.0890676	PPP1R3B, MTMR9, CTSB	128	66	16792	5.96307	1	0.95998	75.4414
GOTERM_BP_DIRECT	GO:0009749~response to glucose	3	0.0164501	0.0936899	NR0B2, SESN2, ANGPT2	128	68	16792	5.78768	1	0.960533	77.2517
GOTERM_BP_DIRECT	GO:0015693~magnesium ion transport	2	0.0109667	0.0940125	MAGT1, TUSC3	128	13	16792	20.1827	1	0.954794	77.3733
GOTERM_BP_DIRECT	GO:0043154~negative regulation of cysteine-type endopeptidase activity involved in apoptotic process	3	0.0164501	0.0960268	RPS6KA1, SFN, IFI6	128	69	16792	5.7038	1	0.95162	78.1187
GOTERM_CC_DIRECT	GO:0033276~transcription factor TFTC complex	2	0.0109667	0.097498	TAF12, TAF9B	134	14	18224	19.4286	1	0.879463	71.2117

## Sheet: Table S3
Category	Term	Count	%	PValue	Genes	List Total	Pop Hits	Pop Total	Fold Enrichment	Bonferroni	Benjamini	FDR
GOTERM_BP_DIRECT	GO:0007156~homophilic cell adhesion via plasma membrane adhesion molecules	55	11.3636	6.7073e-46	PCDHA6, PCDHA7, PCDHA8, PCDHA9, PCDHA2, PCDHA3, PCDHA4, PCDHGA9, PCDHA5, PCDHGA8, PCDHGA7, PCDHGA6, PCDHA1, PCDHGA5, PCDHGA4, PCDHGA3, PCDHGA2, PCDHGA1, PCDHGB1, PCDH1, SMAGP, PCDHGA12, PCDHGA10, PCDHB7, PCDHGA11, PCDHB8, PCDHB5, PCDHB6, PCDHB3, PCDHB4, PCDHGB7, PCDHB1, PCDHGB6, PCDHB2, PCDHGB3, PCDHGB2, PCDHGB4, ME3, PCDHB15, PCDHB14, PCDHGC5, PCDHB13, PCDHGC4, PCDHGC3, PCDHB12, PCDHB11, PCDHB10…	438	158	16792	13.3455	1.15969e-42	1.15969e-42	1.13359e-42
GOTERM_CC_DIRECT	GO:0045095~keratin filament	28	5.78512	1.83185e-20	KRT6C, KRT6A, KRT6B, KRT81, KRT82, KRT80, KRT5, KRT7, KRT8, KRT1, KRT2, KRT3, KRT4, KRT85, KRT86, KRT83, KRT84, CSNK1A1, KRT73, KRT72, KRT75, KRT18, KRT74, KRT77, KRT76, KRT79, KRT78, KRT71	470	100	18224	10.8569	6.31987e-18	6.31987e-18	2.50002e-17
GOTERM_MF_DIRECT	GO:0005509~calcium ion binding	60	12.3967	2.87023e-15	PCDHA6, PCDHA7, PCDHA8, PCDHA9, PCDHA2, PCDHA3, PCDHA4, PCDHGA9, PCDHA5, PCDHGA8, PCDHGA7, PCDHGA6, PCDHA1, PCDHGA5, PCDHGA4, PCDHGA3, PCDHGA2, PCDHGA1, PCDHGB1, PCDH1, PCDHGA12, PCDHB7, PCDHGA10, PCDHB8, PCDHGA11, PCDHB5, PCDHB6, PCDHB3, PCDHB4, MMP19, PCDHGB7, PCDHB1, PCDHGB6, PCDHB2, PCDHGB3, PCDHGB2, PCDHGB4, MYL6, ME3, PCDHB15, PCDHB14, PCDHGC5, PCDHGC4, PCDHB13, PCDHGC3, PCDHB12, PCDHB11, P…	439	717	16881	3.21785	1.58762e-12	1.58762e-12	4.20775e-12
GOTERM_BP_DIRECT	GO:0016339~calcium-dependent cell-cell adhesion via plasma membrane cell adhesion molecules	13	2.68595	1.73379e-12	PCDHB5, PCDHB6, PCDHB16, PCDHB3, PCDHB4, PCDHB14, PCDHB2, PCDH12, PCDHB13, PCDHGC3, PCDHB11, PCDHB10, PCDHGB4	438	28	16792	17.7997	2.9978e-09	1.4989e-09	2.93032e-09
GOTERM_CC_DIRECT	GO:0005882~intermediate filament	18	3.71901	4.65672e-09	KRT6C, KRT6A, KRT73, KRT72, KRT75, KRT80, KRT18, KRT5, KRT77, KRT76, KRT79, KRT7, KRT8, KRT2, KRT3, KRT4, KRT85, KRT86	470	113	18224	6.17646	1.60657e-06	8.03284e-07	6.35528e-06
GOTERM_BP_DIRECT	GO:0007399~nervous system development	28	5.78512	8.78325e-09	PCDHA6, PCDHA7, PCDHA8, PCDHA2, PCDHA3, PCDHA4, PCDHA5, PCDHB15, PCDHB12, PCDHA1, PCDHB11, PCDHAC2, PCDHAC1, PCDH1, SMARCD1, AVIL, PCDHA10, PCDHA11, DLG2, PCDHB6, PCDHB3, PCDHB4, PCDHB2, ARHGAP26, PURA, NAB2, GDF11, SCN8A	438	287	16792	3.74028	1.51861e-05	5.06207e-06	1.48444e-05
GOTERM_MF_DIRECT	GO:0005198~structural molecule activity	25	5.16529	3.0545e-08	KRT6C, KRT6A, KRT81, KRT80, KRT5, KRT7, KRT8, KRT1, KRT3, KRT4, KRT85, KRT86, KRT83, CTNNA1, KRT73, KRT72, KRT75, KRT74, KRT18, KRT77, KRT76, KRT79, KRT78, KRT71, MATR3	439	247	16881	3.89203	1.67996e-05	8.39984e-06	4.45753e-05
GOTERM_BP_DIRECT	GO:1900004~negative regulation of serine-type endopeptidase activity	7	1.44628	2.42905e-07	SPINK9, SPINK13, SPINK14, SPINK1, SPINK6, SPINK5, SPINK7	438	12	16792	22.3638	0.000419895	0.00010499	0.000410529
GOTERM_CC_DIRECT	GO:0005887~integral component of plasma membrane	66	13.6364	3.34017e-06	PCDHA6, PCDHA7, GPR84, PCDHA8, ACVRL1, PCDHA2, PCDHA3, PCDHA4, PCDHA5, AQP5, TSPAN8, AQP6, PCDHA1, SLC26A10, LGR5, SLC26A2, AQP2, ACVR1B, PCDH1, SLC23A1, SMAGP, FRS2, PCDHB6, GPR171, PCDHB3, PCDHB4, HTR4, CNPY2, PCDHB2, GRM5, ADRB2, TM4SF1, KCNMB4, ERBB3, PCDHB15, PCDHB12, PCDHB11, PCDHAC2, PCDHAC1, SLC11A2, MIP, BEST3, TSPAN31, SLC4A8, PCDHA10, PCDHA11, SLC39A5, SLC4A9, CSF1R, PTPRB, AMHR2, TRHD…	470	1415	18224	1.80856	0.0011517	0.000384046	0.00455841
GOTERM_BP_DIRECT	GO:0007416~synapse assembly	10	2.06612	2.63479e-05	PCDHB5, PCDHB6, PCDHB16, PCDHB3, PCDHB4, PCDHB2, PCDHB14, PCDHB13, PCDHB11, PCDHB10	438	61	16792	6.2849	0.044534	0.00906984	0.0445208
GOTERM_BP_DIRECT	GO:0045104~intermediate filament cytoskeleton organization	6	1.23967	2.82383e-05	KRT6C, CSNK1A1, KRT6A, KRT18, KRT74, KRT3	438	15	16792	15.3352	0.0476519	0.00810442	0.0477143
GOTERM_CC_DIRECT	GO:0005886~plasma membrane	143	29.5455	6.09557e-05	AQP5, OR6C65, RELL2, AQP2, OR6C6, OR6C68, OR6C4, OR6C2, OR6C3, OR6C1, FRS2, PCDHGA12, PCDHGA10, CLRN1, PCDHGA11, PTPRR, HTR4, CTNNA1, PRCP, PDGFRB, KCNMB4, ME3, ARHGEF25, ERBB3, LRIG3, AFAP1L1, CD74, PCDHAC2, PCDHAC1, SLC11A2, PDE6A, ITGB7, PCDHA12, SH3TC2, TBC1D30, PCDHA13, CSF1R, PMEL, SRA1, OR6C74, PCDH12, OR6C76, OR6C75, CD63, OR6C70, GPR151, HDAC3, ITGA5, ITGA7, ECSCR, AVPR1A, SYTL2, RAP1B, …	470	4121	18224	1.34549	0.0208108	0.00524379	0.0831574
GOTERM_BP_DIRECT	GO:0007155~cell adhesion	27	5.57851	0.000181856	PCDHA6, PCDHA7, PCDHA8, PCDHA2, PCDHA3, PCDHA4, PCDHA5, PCDHB15, PCDHGC4, PCDHB12, PCDHGC3, PCDHA1, PCDHB11, PCDHAC2, PCDHAC1, ITGB7, PCDHA10, PCDHA11, CNTN6, PCDHB6, PCDHB3, PCDHB4, PCDHB2, CTNNA1, PCDHGB4, ITGA5, ITGA7	438	459	16792	2.25517	0.269815	0.0439284	0.306908
GOTERM_BP_DIRECT	GO:0009952~anterior/posterior pattern specification	9	1.8595	0.00111228	HOXC10, HOXC6, HOXC8, HOXC11, HOXC9, RARG, HOXC13, HOXC4, HOXC5	438	80	16792	4.31301	0.854008	0.213785	1.86331
GOTERM_BP_DIRECT	GO:0007268~chemical synaptic transmission	16	3.30579	0.00160416	KCNMB4, PCDHB5, KIF5A, PCDHB6, PCDHB3, PCDHB4, HTR4, PCDHB2, PCDHB14, PCDHB13, PCDHB11, PCDHB10, GRM5, PCDHB16, NPFF, DLG2	438	240	16792	2.55586	0.937702	0.265396	2.67686
GOTERM_MF_DIRECT	GO:0015254~glycerol channel activity	4	0.826446	0.00320515	MIP, AQP5, AQP6, AQP2	439	12	16881	12.8178	0.828927	0.444871	4.57684
GOTERM_BP_DIRECT	GO:0007010~cytoskeleton organization	12	2.47934	0.00331527	YEATS4, FMNL3, LARP4, KRT6B, KRT5, KRT76, DIAPH1, ABLIM3, AVIL, KRT4, ARAP3, KRT84	438	161	16792	2.85748	0.99679	0.436824	5.4578
GOTERM_BP_DIRECT	GO:0009992~cellular water homeostasis	4	0.826446	0.00412158	MIP, AQP5, AQP6, AQP2	438	13	16792	11.7963	0.999208	0.477524	6.74216
GOTERM_BP_DIRECT	GO:0015793~glycerol transport	4	0.826446	0.00412158	MIP, AQP5, AQP6, AQP2	438	13	16792	11.7963	0.999208	0.477524	6.74216
GOTERM_MF_DIRECT	GO:0015250~water channel activity	4	0.826446	0.0075539	MIP, AQP5, AQP6, AQP2	439	16	16881	9.61333	0.984554	0.647465	10.4752
GOTERM_MF_DIRECT	GO:0043565~sequence-specific DNA binding	24	4.95868	0.00897992	IKZF4, CDX1, RARG, NFE2, CREBZF, NR4A1, NR3C1, TFCP2, CXXC5, DDIT3, ATF1, CALCOCO1, GLI1, HOXC6, HOXC10, HOXC12, HOXC8, HOXC9, SP1, CSRNP2, HOXC13, HOXC4, HOXC5, ATF7	439	518	16881	1.78162	0.992996	0.62926	12.3342
GOTERM_MF_DIRECT	GO:0004812~aminoacyl-tRNA ligase activity	4	0.826446	0.0089983	HARS2, LARS, HARS, MARS	439	17	16881	9.04784	0.993067	0.56333	12.3579
GOTERM_CC_DIRECT	GO:0016021~integral component of membrane	157	32.438	0.0101637	HIGD1C, TMEM19, LEMD3, AQP6, SLC26A10, OR6C65, RELL2, AQP2, SLC35A4, OR6C68, OR6C6, OR6C4, OR6C2, OR6C3, OR6C1, MYRFL, EED, TMPRSS12, PCDHGA12, PCDHGA10, CLRN1, PCDHGA11, RARG, PTPRR, TMEM126A, TMEM126B, PSD2, METTL7A, TMEM135, RPS14, PDGFRB, TM4SF18, CCDC90B, ERBB3, CERS5, LRIG3, CD74, PCDHAC2, PCDHAC1, SLC11A2, PFN2, ITGB7, LETMD1, DYRK2, PCDHA12, PCDHA13, RNF13, CSF1R, NDUFA4L2, PMEL, OR6C74, …	470	5163	18224	1.17908	0.970531	0.505835	13.0137
GOTERM_MF_DIRECT	GO:0004745~retinol dehydrogenase activity	4	0.826446	0.010593	HSD17B6, RDH16, SDR9C7, RDH5	439	18	16881	8.54518	0.997141	0.566884	14.3938
GOTERM_BP_DIRECT	GO:0051453~regulation of intracellular pH	5	1.03306	0.0138051	ATP5B, SLC4A8, SLC4A9, SLC26A10, SLC26A2	438	36	16792	5.32471	1	0.865062	20.9384
GOTERM_BP_DIRECT	GO:0006833~water transport	4	0.826446	0.0143584	MIP, AQP5, AQP6, AQP2	438	20	16792	7.66758	1	0.853907	21.6847
GOTERM_BP_DIRECT	GO:0014066~regulation of phosphatidylinositol 3-kinase signaling	7	1.44628	0.0159668	ERBB3, PDGFRB, HBEGF, FGF1, NRG2, FRS2, PIP4K2C	438	78	16792	3.44058	1	0.863006	23.8169
GOTERM_BP_DIRECT	GO:0038128~ERBB2 signaling pathway	5	1.03306	0.0166133	ERBB3, PTPRR, HBEGF, NRG2, RNF41	438	38	16792	5.04446	1	0.855003	24.6583
GOTERM_MF_DIRECT	GO:0015301~anion:anion antiporter activity	4	0.826446	0.0208988	SLC4A8, SLC4A9, SLC26A10, SLC26A2	439	23	16881	6.68753	0.999991	0.765902	26.5242
GOTERM_BP_DIRECT	GO:0035313~wound healing, spreading of epidermal cells	3	0.619835	0.0215512	ACVRL1, ITGA5, HBEGF	438	9	16792	12.7793	1	0.905044	30.8032
GOTERM_MF_DIRECT	GO:0046934~phosphatidylinositol-4,5-bisphosphate 3-kinase activity	6	1.23967	0.0221896	ERBB3, PDGFRB, HBEGF, FGF1, NRG2, FRS2	439	62	16881	3.72129	0.999996	0.746224	27.9252
GOTERM_BP_DIRECT	GO:0097191~extrinsic apoptotic signaling pathway	5	1.03306	0.0232386	ACVR1B, KRT18, KRT8, IFNG, RNF41	438	42	16792	4.56404	1	0.908498	32.7926
GOTERM_MF_DIRECT	GO:0046332~SMAD binding	5	1.03306	0.0248714	ACVR1B, ACVRL1, HMGA2, USP15, PURA	439	43	16881	4.47131	0.999999	0.749732	30.7568
GOTERM_BP_DIRECT	GO:2000145~regulation of cell motility	4	0.826446	0.0354321	ERBB3, DIAPH1, HBEGF, NRG2	438	28	16792	5.47684	1	0.968734	45.6485
GOTERM_BP_DIRECT	GO:0010862~positive regulation of pathway-restricted SMAD protein phosphorylation	5	1.03306	0.0358148	ACVR1B, ACVRL1, INHBE, INHBC, GDF11	438	48	16792	3.99353	1	0.963809	46.0118
GOTERM_BP_DIRECT	GO:0046854~phosphatidylinositol phosphorylation	7	1.44628	0.0359706	ERBB3, PDGFRB, HBEGF, FGF1, NRG2, FRS2, PIP4K2C	438	94	16792	2.85495	1	0.957869	46.159
GOTERM_BP_DIRECT	GO:0001759~organ induction	3	0.619835	0.0375329	HOXC11, FGF1, FRS2	438	12	16792	9.58447	1	0.957135	47.6149
GOTERM_MF_DIRECT	GO:0004867~serine-type endopeptidase inhibitor activity	7	1.44628	0.0404697	SPINK9, SPINK13, SPINK14, SPINK1, SPINK6, SPINK5, SPINK7	439	97	16881	2.77498	1	0.873254	45.2761
GOTERM_CC_DIRECT	GO:0043235~receptor complex	8	1.65289	0.0460114	PTPRB, ACVR1B, GPR84, ADRB2, LRP1, ERBB3, ITGB7, KCTD16	470	127	18224	2.44249	1	0.93336	47.4207
GOTERM_CC_DIRECT	GO:0070062~extracellular exosome	87	17.9752	0.0465938	PTGES3, GNPDA1, RAB5B, ATP5B, IGFBP6, AQP5, SPINK1, TSPAN8, CCT2, SPINK5, SLC26A2, AQP2, ACVR1B, TBC1D15, SLC23A1, DIP2B, DNAJC14, PCBP2, AGAP2, KRT86, RAB21, KRT84, LYZ, METTL7A, DCTN2, GRM5, GNS, PA2G4, KRT18, RPS14, INHBC, PRCP, PDGFRB, CTSC, CAND1, KRT6C, MYL6, DCD, KRT6A, CPM, KRT6B, NACA, PCDHGC5, PCDHGC3, CD74, TAC3, C5ORF46, RPS26, PFN2, UBE2D2, KRT5, C12ORF10, MYL6B, KRT7, ITGB7, KRT8, B…	470	2811	18224	1.20006	1	0.904786	47.857
GOTERM_MF_DIRECT	GO:0044183~protein binding involved in protein folding	3	0.619835	0.0497496	PFDN1, CCT2, CD74	439	14	16881	8.23999	1	0.903563	52.512
GOTERM_MF_DIRECT	GO:0004821~histidine-tRNA ligase activity	2	0.413223	0.0512209	HARS2, HARS	439	2	16881	38.4533	1	0.89188	53.5738
GOTERM_BP_DIRECT	GO:0006427~histidyl-tRNA aminoacylation	2	0.413223	0.0513728	HARS2, HARS	438	2	16792	38.3379	1	0.984154	58.9894
GOTERM_BP_DIRECT	GO:0048015~phosphatidylinositol-mediated signaling	7	1.44628	0.0584713	ERBB3, PDGFRB, HBEGF, FGF1, NRG2, FRS2, CSF1R	438	106	16792	2.53175	1	0.989211	63.8785
GOTERM_BP_DIRECT	GO:0008284~positive regulation of cell proliferation	19	3.92562	0.0627882	SHMT2, KRT6A, RARG, MZB1, CDK4, WWTR1, CDK2, PURA, GLI1, HOXC10, TSPAN31, LACRT, IFNG, AVPR1A, HBEGF, MDM2, PDGFRB, FGF1, CSF1R	438	466	16792	1.56313	1	0.990643	66.5778
GOTERM_BP_DIRECT	GO:0007405~neuroblast proliferation	3	0.619835	0.0637606	NEUROD4, RACGAP1, FRS2	438	16	16792	7.18836	1	0.989502	67.1591
GOTERM_MF_DIRECT	GO:0051082~unfolded protein binding	7	1.44628	0.0667277	PTGES3, GRPEL2, PFDN1, GRXCR2, PFDN5, SIL1, CCT2	439	110	16881	2.44703	1	0.933663	63.4975
GOTERM_MF_DIRECT	GO:0004180~carboxypeptidase activity	3	0.619835	0.0706816	NAALAD2, CPM, PRCP	439	17	16881	6.78588	1	0.93197	65.6904
GOTERM_BP_DIRECT	GO:0007178~transmembrane receptor protein serine/threonine kinase signaling pathway	3	0.619835	0.0710524	AMHR2, ACVR1B, ACVRL1	438	17	16792	6.76551	1	0.992563	71.2244
GOTERM_BP_DIRECT	GO:0006337~nucleosome disassembly	3	0.619835	0.0710524	NFE2, SMARCC2, SMARCD1	438	17	16792	6.76551	1	0.992563	71.2244
GOTERM_BP_DIRECT	GO:0001942~hair follicle development	4	0.826446	0.0756137	ACVR1B, HOXC13, LGR5, KRT84	438	38	16792	4.03557	1	0.993493	73.5213
GOTERM_MF_DIRECT	GO:0005019~platelet-derived growth factor beta-receptor activity	2	0.413223	0.0758412	PDGFRB, CSF1R	439	3	16881	25.6355	1	0.933543	68.3678
GOTERM_BP_DIRECT	GO:2000345~regulation of hepatocyte proliferation	2	0.413223	0.0760631	IFNG, GLI1	438	3	16792	25.5586	1	0.992442	73.7381
GOTERM_BP_DIRECT	GO:0042631~cellular response to water deprivation	2	0.413223	0.0760631	AVPR1A, AQP2	438	3	16792	25.5586	1	0.992442	73.7381
GOTERM_CC_DIRECT	GO:0005911~cell-cell junction	9	1.8595	0.0770432	PCDHGA12, PCDH1, ITGA5, KRT8, PCDH12, RAP1B, CTNNA1, FZD4, FRS2	470	172	18224	2.0289	1	0.96849	66.518
GOTERM_BP_DIRECT	GO:0045944~positive regulation of transcription from RNA polymerase II promoter	34	7.02479	0.0783625	CDX1, ACVRL1, TBK1, ABLIM3, NR3C1, CALCOCO1, ATF1, MED12L, GLI1, STAT6, ACVR1B, TMEM173, IL23A, IFNG, POU4F3, FGF1, AGAP2, IKZF4, RARG, TAF7, NR4A1, IL26, CELA1, WWTR1, HMGA2, PPARGC1B, DDIT3, HDAC3, ADRB2, HOXC11, SP1, HOXC13, CSRNP2, SP7	438	981	16792	1.32873	1	0.99229	74.8211
GOTERM_MF_DIRECT	GO:0005088~Ras guanyl-nucleotide exchange factor activity	7	1.44628	0.0789598	ERBB3, PDGFRB, HBEGF, FGF1, CAMK2A, NRG2, FRS2	439	115	16881	2.34064	1	0.930127	69.8903
GOTERM_BP_DIRECT	GO:0006418~tRNA aminoacylation for protein translation	4	0.826446	0.0853205	HARS2, LARS, HARS, MARS	438	40	16792	3.83379	1	0.994141	77.848
GOTERM_MF_DIRECT	GO:0019955~cytokine binding	3	0.619835	0.0859399	FZD4, CD74, CSF1R	439	19	16881	6.07157	1	0.935796	73.0541
GOTERM_BP_DIRECT	GO:0045672~positive regulation of osteoclast differentiation	3	0.619835	0.0863824	IL23A, IFNG, PPARGC1B	438	19	16792	6.05335	1	0.993519	78.2786
GOTERM_CC_DIRECT	GO:0030666~endocytic vesicle membrane	5	1.03306	0.0900591	LRP1, MDM2, HBEGF, CAMK2A, CD74	470	66	18224	2.93746	1	0.973157	72.4177
GOTERM_BP_DIRECT	GO:0043408~regulation of MAPK cascade	4	0.826446	0.0903626	INHBE, INHBC, GDF11, RNF41	438	41	16792	3.74028	1	0.994008	79.8238
GOTERM_MF_DIRECT	GO:0003774~motor activity	5	1.03306	0.0921013	MYL6, MYO1A, KIF5A, MYL6B, DCTN2	439	66	16881	2.91313	1	0.939005	75.5867
GOTERM_MF_DIRECT	GO:0030332~cyclin binding	3	0.619835	0.0939061	HDAC3, CDK4, CDK2	439	20	16881	5.768	1	0.933585	76.2854
GOTERM_MF_DIRECT	GO:0005160~transforming growth factor beta receptor binding	4	0.826446	0.0948778	INHBE, INHBC, GDF11, USP15	439	42	16881	3.66222	1	0.926525	76.6538
GOTERM_CC_DIRECT	GO:0005637~nuclear inner membrane	4	0.826446	0.0983144	LEMD3, DPY19L2, MATR3, RNF13	470	43	18224	3.60693	1	0.971855	75.6436
GOTERM_MF_DIRECT	GO:0016361~activin receptor activity, type I	2	0.413223	0.099824	ACVR1B, ACVRL1	439	4	16881	19.2267	1	0.927858	78.4481

## Sheet: Table S4
Category	Term	Count	%	PValue	Genes	List Total	Pop Hits	Pop Total	Fold Enrichment	Bonferroni	Benjamini	FDR
GOTERM_CC_DIRECT	GO:0042599~lamellar body	3	12.5	2.87276e-05	SFTPA2, SFTPD, SFTPA1	20	8	18224	341.7	0.00109107	0.00109107	0.0259591
GOTERM_CC_DIRECT	GO:0045334~clathrin-coated endocytic vesicle	3	12.5	0.000107261	SFTPA2, SFTPD, SFTPA1	20	15	18224	182.24	0.00406782	0.00203598	0.0968933
GOTERM_BP_DIRECT	GO:0007585~respiratory gaseous exchange	3	12.5	0.000410989	SFTPA2, SFTPD, SFTPA1	16	34	16792	92.6029	0.0347347	0.0347347	0.442292
GOTERM_CC_DIRECT	GO:0005581~collagen trimer	3	12.5	0.00407647	SFTPA2, SFTPD, SFTPA1	20	92	18224	29.713	0.143775	0.0504251	3.62427
GOTERM_BP_DIRECT	GO:0044267~cellular protein metabolic process	3	12.5	0.00484282	SFTPA2, SFTPD, SFTPA1	16	118	16792	26.6822	0.341304	0.188399	5.10019
GOTERM_BP_DIRECT	GO:0006348~chromatin silencing at telomere	2	8.33333	0.00534853	DYDC1, DYDC2	16	6	16792	349.833	0.369479	0.142502	5.61893
GOTERM_CC_DIRECT	GO:0048188~Set1C/COMPASS complex	2	8.33333	0.0114119	DYDC1, DYDC2	20	11	18224	165.673	0.353477	0.103302	9.85281
GOTERM_MF_DIRECT	GO:0030246~carbohydrate binding	3	12.5	0.0162659	SFTPA2, SFTPD, SFTPA1	18	196	16881	14.3546	0.368204	0.368204	12.8198
GOTERM_BP_DIRECT	GO:0051568~histone H3-K4 methylation	2	8.33333	0.0177248	DYDC1, DYDC2	16	20	16792	104.95	0.78519	0.31921	17.5391
GOTERM_MF_DIRECT	GO:0042800~histone methyltransferase activity (H3-K4 specific)	2	8.33333	0.0179815	DYDC1, DYDC2	18	18	16881	104.204	0.398341	0.224333	14.0836
GOTERM_CC_DIRECT	GO:0005576~extracellular region	6	25	0.0217652	NRG3, SFTPA2, SFTPD, C10ORF99, SFTPA1, PLAC9	20	1610	18224	3.39578	0.566651	0.154005	18.0345
GOTERM_CC_DIRECT	GO:0005578~proteinaceous extracellular matrix	3	12.5	0.0312517	SFTPA2, SFTPD, SFTPA1	20	268	18224	10.2	0.700762	0.182158	24.9443
GOTERM_CC_DIRECT	GO:0000781~chromosome, telomeric region	2	8.33333	0.0469073	DYDC1, DYDC2	20	46	18224	39.6174	0.838885	0.229569	35.2206
GOTERM_CC_DIRECT	GO:0005615~extracellular space	5	20.8333	0.0471321	NRG3, SFTPA2, SFTPD, C10ORF99, SFTPA1	20	1347	18224	3.38233	0.840323	0.20493	35.3585
GOTERM_CC_DIRECT	GO:0005789~endoplasmic reticulum membrane	4	16.6667	0.0580893	EIF5AL1, SFTPA2, SFTPD, SFTPA1	20	862	18224	4.22831	0.897111	0.223282	41.774
